# Supplementary material for: ﻿Ophiorrhizareflexa (Rubiaceae), a new species from a karst region in Guangxi, China
Source: PhytoKeys. 2024 Feb 26;238:231–40. doi: 10.3897/phytokeys.238.116767 (PMC10913009; doi:10.3897/phytokeys.238.116767)
Supplement: XML Treatment for Ophiorrhiza reflexa [file phytokeys.238.116767-treatment1.xml]

<!DOCTYPE tp:taxon-treatment
  PUBLIC "-//TaxonX//DTD Taxonomic Treatment Publishing DTD v0 20100105//EN" "tax-treatment-NSO.dtd">
<tp:taxon-treatment xmlns:tp="http://www.plazi.org/taxpub"><tp:treatment-meta><kwd-group><label>Taxon classification</label><kwd>
              <named-content content-type="kingdom">Plantae</named-content>
            </kwd><kwd>
              <named-content content-type="order">Gentianales</named-content>
            </kwd><kwd>
              <named-content content-type="family">Rubiaceae</named-content>
            </kwd></kwd-group><mixed-citation publication-type="journal"><person-group><name><surname>Shang</surname><given-names>Chao</given-names></name><name><surname>Xue</surname><given-names>Jun</given-names></name><name><surname>Yang</surname><given-names>Yanjie</given-names></name><name><surname>Liao</surname><given-names>Xiaowen</given-names></name><name><surname>Liu</surname><given-names>Quanru</given-names></name><name><surname>Wu</surname><given-names>Lei</given-names></name></person-group><article-title>﻿<italic><tp:taxon-name><tp:taxon-name-part taxon-name-part-type="genus" reg="Ophiorrhiza">Ophiorrhiza</tp:taxon-name-part><tp:taxon-name-part taxon-name-part-type="species" reg="reflexa">reflexa</tp:taxon-name-part></tp:taxon-name></italic> (<tp:taxon-name><tp:taxon-name-part taxon-name-part-type="family">Rubiaceae</tp:taxon-name-part></tp:taxon-name>), a new species from a karst region in Guangxi, China</article-title><source>PhytoKeys</source><day>26</day><month>02</month><year>2024</year><volume>238</volume><fpage>231</fpage><lpage>240</lpage><pub-id pub-id-type="doi">10.3897/phytokeys.238.116767</pub-id></mixed-citation></tp:treatment-meta><tp:nomenclature><label>﻿</label><tp:taxon-name>
            <object-id xmlns:xlink="http://www.w3.org/1999/xlink" content-type="arpha" xlink:type="simple">AB9508DD-9B19-52AC-AB50-564EF306D1BF</object-id>
            <tp:taxon-name-part taxon-name-part-type="genus" reg="Ophiorrhiza">Ophiorrhiza</tp:taxon-name-part>
            <tp:taxon-name-part taxon-name-part-type="species" reg="reflexa">reflexa</tp:taxon-name-part>
            <object-id xmlns:xlink="http://www.w3.org/1999/xlink" content-type="ipni" xlink:type="simple">urn:lsid:ipni.org:names:77336995-1</object-id>
          </tp:taxon-name><tp:taxon-authority>L.Wu &amp; Q.R.Liu, sp nov.</tp:taxon-authority><xref ref-type="fig" rid="F1">Figs 1</xref><xref ref-type="fig" rid="F2">, 2</xref></tp:nomenclature><tp:treatment-sec sec-type="diagnosis" id="SECID0EFJAC"><title>Diagnosis.</title><p>The new species is most similar to <italic><tp:taxon-name><tp:taxon-name-part taxon-name-part-type="genus" reg="Ophiorrhiza">O.</tp:taxon-name-part><tp:taxon-name-part taxon-name-part-type="species" reg="alatiflora">alatiflora</tp:taxon-name-part></tp:taxon-name></italic>, but can be distinguished from the latter by the inflorescences which are erect from the earliest developmental stages (vs. drooping when young, then erect), the small and equally-sized calyx lobes 0.5–0.7 mm long (vs. 0.9–1.8, sometimes to 2.5 mm long and usually unequal), the longitudinal wings on the corolla tube which run to the middle of the tube and are straight (vs. wings running along entire length and obviously undulate) and the strongly reflexed corolla lobes (vs. spreading) at anthesis.</p><fig id="F1" position="float" orientation="portrait"><object-id xmlns:xlink="http://www.w3.org/1999/xlink" content-type="doi" xlink:type="simple">10.3897/phytokeys.238.116767.figure1</object-id><object-id xmlns:xlink="http://www.w3.org/1999/xlink" content-type="arpha" xlink:type="simple">06314683-25FA-5D1A-B5F5-FF710C151159</object-id><label>Figure 1.</label><caption><p><italic><tp:taxon-name><tp:taxon-name-part taxon-name-part-type="genus" reg="Ophiorrhiza">Ophiorrhiza</tp:taxon-name-part><tp:taxon-name-part taxon-name-part-type="species" reg="revoluta">revoluta</tp:taxon-name-part></tp:taxon-name></italic><bold>A</bold> flowering branch <bold>B</bold> stipule <bold>C</bold> part of inflorescence <bold>D</bold> longitudinally dissected short-styled flower <bold>E</bold> longitudinally dissected long-styled flower <bold>F</bold> capsules. Drawn from the holotype by X.Y. Zeng.</p></caption><graphic xmlns:xlink="http://www.w3.org/1999/xlink" xlink:href="phytokeys-238-231_article-116767__-g001.jpg" position="float" orientation="portrait" xlink:type="simple" id="oo_992266.jpg"><uri content-type="original_file" xlink:type="simple">https://binary.pensoft.net/fig/992266</uri></graphic></fig></tp:treatment-sec><tp:treatment-sec sec-type="material" id="SECID0E1KAC"><title>Type.</title><p>China. Guangxi Zhuang Autonomous Region: Napo County, Pingmeng Town, Guijiao Village, growing in limestone areas, under evergreen broad-leaved forests, rare, <named-content xmlns:xlink="http://www.w3.org/1999/xlink" content-type="dwc:verbatimCoordinates" xlink:type="simple"><named-content content-type="geo-json" specific-use="{&#34;type&#34;:&#34;Point&#34;,&#34;coordinates&#34;:[105.864722,23.008333]}" id="NCID0EDLAC" xlink:type="simple">23°0′30"N, 105°51′53"E</named-content></named-content>, 1080 m alt., 25 Oct 2013 (fl.), <italic>L. Wu, C. Du &amp; S.S. Mo 4031</italic> (holotype: <named-content xmlns:xlink="http://www.w3.org/1999/xlink" content-type="dwc:institutional_code" xlink:title="Herbarium of Forest Plants in Central South University of Forestry and Technology" xlink:href="http://grbio.org/institution/central-south-forestry-university" xlink:type="simple">CSFI</named-content> 080032!; isotypes: BNU! <named-content xmlns:xlink="http://www.w3.org/1999/xlink" content-type="dwc:institutional_code" xlink:title="Herbarium of Forest Plants in Central South University of Forestry and Technology" xlink:href="http://grbio.org/institution/central-south-forestry-university" xlink:type="simple">CSFI</named-content>! IBK!).</p><fig id="F2" position="float" orientation="portrait"><object-id xmlns:xlink="http://www.w3.org/1999/xlink" content-type="doi" xlink:type="simple">10.3897/phytokeys.238.116767.figure2</object-id><object-id xmlns:xlink="http://www.w3.org/1999/xlink" content-type="arpha" xlink:type="simple">F7F435E9-A080-5903-808E-62375FAB5D29</object-id><label>Figure 2.</label><caption><p><italic><tp:taxon-name><tp:taxon-name-part taxon-name-part-type="genus" reg="Ophiorrhiza">Ophiorrhiza</tp:taxon-name-part><tp:taxon-name-part taxon-name-part-type="species" reg="reflexa">reflexa</tp:taxon-name-part></tp:taxon-name></italic><bold>A, B</bold> habit <bold>C</bold> stipule <bold>D</bold> young inflorescence <bold>E</bold> inflorescence in lateral view <bold>F</bold> inflorescences in different development stages <bold>G</bold> bracts from lower part to upper part of inflorescence <bold>H</bold> leaves <bold>I</bold> corollas in lateral view <bold>J</bold> corollas in top view <bold>K</bold> longitudinally dissected long-styled flower <bold>L</bold> longitudinally dissected short-styled flower <bold>M</bold> infructescence. Photos by L. Wu. Scale bars: 3 mm (<bold>C</bold>); 1 cm (<bold>G, J–L</bold>); 2 cm (<bold>E, F, I, M</bold>); 10 cm (<bold>H</bold>).</p></caption><graphic xmlns:xlink="http://www.w3.org/1999/xlink" xlink:href="phytokeys-238-231_article-116767__-g002.jpg" position="float" orientation="portrait" xlink:type="simple" id="oo_992267.jpg"><uri content-type="original_file" xlink:type="simple">https://binary.pensoft.net/fig/992267</uri></graphic></fig></tp:treatment-sec><tp:treatment-sec sec-type="description" id="SECID0EKNAC"><title>Description.</title><p>Perennial herbs or subshrubs, suberect, up to 100 cm tall. Stems terete to slightly compressed, glabrous. Leaves in subequal pairs; petiole 4–6 cm long, smooth; blade thickly papery, adaxially green, abaxially pale green, broadly ovate to elliptic-ovate, 11–17 × 5–8 cm, glabrous on both surfaces, base broadly cuneate to obtuse, apex acuminate or subacute, margin entire; lateral veins 9–11 on each side of the mid-rib; stipules caducous, triangular ovate, ca. 1.5 mm long, apex obtuse. Cymes terminal, erect from youngest developmental stages, many-flowered; peduncle stout, 3–6 cm long, puberulent; bracts linear-lanceolate, 8–19 × 1–3 mm, glabrous on both surfaces, apex acute; pedicels 1–3 mm long, puberulent. Flowers heterostylous. Calyx densely pilosulous to puberulent; hypanthium turbinate, 5-ribbed; lobes 5, equal, 0.5–0.7 mm long, triangular, subglabrous abaxially, with a gland in each sinus. Corolla white or sometimes slightly pink at apex, tubular-funnelform, outside glabrous; tube 1.3–1.5 cm long, outside longitudinally winged from apex to middle, wings straight, ca. 0.8 mm wide; lobes 5, ovate-triangular, ca. 4 × 3 mm, reflexed, inside densely pubescent, apex acute. Stamens 5; anthers linear, 2.5–3 mm long. Stigma bilobed; ovary 2-celled. Long-styled flowers: inside with a ring of white hairs at the middle of the corolla tube and puberulent from the middle up to the throat; stamens included, positioned near the middle of the corolla tube; style densely pubescent; stigma positioned near corolla throat, lobes ovate-elliptic, ca. 1.4 mm long. Short-styled flowers: sparsely pubescent at the middle of the corolla tube; stamens reaching slightly beyond corolla throat, not exserted; style included near the middle of the corolla tube, glabrous; stigma lobes lanceolate-elliptic, 2–3 mm long. Capsules rhomboid, ca. 4 × 9 mm, glabrous.</p><fig id="F3" position="float" orientation="portrait"><object-id xmlns:xlink="http://www.w3.org/1999/xlink" content-type="doi" xlink:type="simple">10.3897/phytokeys.238.116767.figure3</object-id><object-id xmlns:xlink="http://www.w3.org/1999/xlink" content-type="arpha" xlink:type="simple">A2976105-E6AA-50DF-8782-7EE4EC2B917D</object-id><label>Figure 3.</label><caption><p>Morphological comparison of <italic><tp:taxon-name><tp:taxon-name-part taxon-name-part-type="genus" reg="Ophiorrhiza">Ophiorrhiza</tp:taxon-name-part><tp:taxon-name-part taxon-name-part-type="species" reg="alatiflora">alatiflora</tp:taxon-name-part></tp:taxon-name></italic> and <italic><tp:taxon-name><tp:taxon-name-part taxon-name-part-type="genus" reg="Ophiorrhiza">O.</tp:taxon-name-part><tp:taxon-name-part taxon-name-part-type="species" reg="japonica">japonica</tp:taxon-name-part></tp:taxon-name></italic><bold>A–H</bold><italic><tp:taxon-name><tp:taxon-name-part taxon-name-part-type="genus" reg="Ophiorrhiza">O.</tp:taxon-name-part><tp:taxon-name-part taxon-name-part-type="species" reg="alatiflora">alatiflora</tp:taxon-name-part></tp:taxon-name></italic><bold>A</bold> habit <bold>B</bold> inflorescences in different developmental stages <bold>C</bold> calyces and corollas in lateral view <bold>D</bold> corollas in top view <bold>E</bold> inflorescence <bold>F</bold> young inflorescence <bold>G</bold> longitudinally dissected long-styled flower <bold>H</bold> longitudinally dissected short-styled flower <bold>I–M</bold><italic><tp:taxon-name><tp:taxon-name-part taxon-name-part-type="genus" reg="Ophiorrhiza">O.</tp:taxon-name-part><tp:taxon-name-part taxon-name-part-type="species" reg="japonica">japonica</tp:taxon-name-part></tp:taxon-name></italic><bold>I</bold> habit <bold>J</bold> corollas in lateral view <bold>K</bold> corollas in top view <bold>L, M</bold> young inflorescence. Photos by L. Wu. Scale bars: 1 cm (<bold>C–H, J–M</bold>); 2 cm (<bold>B</bold>).</p></caption><graphic xmlns:xlink="http://www.w3.org/1999/xlink" xlink:href="phytokeys-238-231_article-116767__-g003.jpg" position="float" orientation="portrait" xlink:type="simple" id="oo_992268.jpg"><uri content-type="original_file" xlink:type="simple">https://binary.pensoft.net/fig/992268</uri></graphic></fig></tp:treatment-sec><tp:treatment-sec sec-type="phenology" id="SECID0EJAAE"><title>Phenology.</title><p>Flowering from October to January; fruiting from March to June.</p></tp:treatment-sec><tp:treatment-sec sec-type="distribution" id="SECID0EOAAE"><title>Distribution and habitat.</title><p><italic><tp:taxon-name><tp:taxon-name-part taxon-name-part-type="genus" reg="Ophiorrhiza">Ophiorrhiza</tp:taxon-name-part><tp:taxon-name-part taxon-name-part-type="species" reg="reflexa">reflexa</tp:taxon-name-part></tp:taxon-name></italic> grows in moist places under evergreen broad-leaved forests in the limestone region of Napo County, Guangxi, China (Fig. <xref ref-type="fig" rid="F4">4</xref>).</p><fig id="F4" position="float" orientation="portrait"><object-id xmlns:xlink="http://www.w3.org/1999/xlink" content-type="doi" xlink:type="simple">10.3897/phytokeys.238.116767.figure4</object-id><object-id xmlns:xlink="http://www.w3.org/1999/xlink" content-type="arpha" xlink:type="simple">26977706-2BD8-586B-9D6C-8480E05F7EA2</object-id><label>Figure 4.</label><caption><p>Geographical distribution of <italic><tp:taxon-name><tp:taxon-name-part taxon-name-part-type="genus" reg="Ophiorrhiza">Ophiorrhiza</tp:taxon-name-part><tp:taxon-name-part taxon-name-part-type="species" reg="reflexa">reflexa</tp:taxon-name-part></tp:taxon-name></italic> (red triangle, Napo County) and <italic><tp:taxon-name><tp:taxon-name-part taxon-name-part-type="genus" reg="Ophiorrhiza">O.</tp:taxon-name-part><tp:taxon-name-part taxon-name-part-type="species" reg="alatiflora">alatiflora</tp:taxon-name-part></tp:taxon-name></italic> (blac triangle, Malipo County).</p></caption><graphic xmlns:xlink="http://www.w3.org/1999/xlink" xlink:href="phytokeys-238-231_article-116767__-g004.jpg" position="float" orientation="portrait" xlink:type="simple" id="oo_992269.jpg"><uri content-type="original_file" xlink:type="simple">https://binary.pensoft.net/fig/992269</uri></graphic></fig></tp:treatment-sec><tp:treatment-sec sec-type="Preliminary conservation status" id="SECID0EGCAE"><title>Preliminary conservation status.</title><p>Three populations of <italic><tp:taxon-name><tp:taxon-name-part taxon-name-part-type="genus" reg="Ophiorrhiza">Ophiorrhiza</tp:taxon-name-part><tp:taxon-name-part taxon-name-part-type="species" reg="reflexa">reflexa</tp:taxon-name-part></tp:taxon-name></italic> with more than 1000 individuals at each site have been found during our field investigations. The three sites all belong to Laohutiao Provincial Nature Reserve, which is well-protected and not under threat (<xref ref-type="bibr" rid="B22">Tang et al. 2013</xref>). All individuals are distributed in an area of ca. 50 km<sup>2</sup> (10 × 5 km) and have remained roughly stable for the past 10 years. According to currently available data, <italic><tp:taxon-name><tp:taxon-name-part taxon-name-part-type="genus" reg="Ophiorrhiza">O.</tp:taxon-name-part><tp:taxon-name-part taxon-name-part-type="species" reg="reflexa">reflexa</tp:taxon-name-part></tp:taxon-name></italic> is preliminarily assessed as Least Concern (<abbrev xmlns:xlink="http://www.w3.org/1999/xlink" xlink:title="least concern" id="ABBRID0EIDAE" xlink:type="simple">LC</abbrev>) according to IUCN Categories and Criteria (<xref ref-type="bibr" rid="B12">IUCN 2023</xref>).</p></tp:treatment-sec><tp:treatment-sec sec-type="material" id="SECID0EQDAE"><title>Additional specimens examined</title><p><bold>(paratypes).</bold> China. Guangxi Zhuang Autonomous Region: Napo County, Baisheng Town, Nongming Village, 1200 m alt., 14 May 2013 (fr.), L. Wu 3706 (BNU! <named-content xmlns:xlink="http://www.w3.org/1999/xlink" content-type="dwc:institutional_code" xlink:title="Herbarium of Forest Plants in Central South University of Forestry and Technology" xlink:href="http://grbio.org/institution/central-south-forestry-university" xlink:type="simple">CSFI</named-content>!); same locality as holotype, 25 Oct 2013 (fl.), L. Wu, C. Du, S.S. Mo 4033 (BNU! <named-content xmlns:xlink="http://www.w3.org/1999/xlink" content-type="dwc:institutional_code" xlink:title="Herbarium of Forest Plants in Central South University of Forestry and Technology" xlink:href="http://grbio.org/institution/central-south-forestry-university" xlink:type="simple">CSFI</named-content>! IBK!); Napo County, Pingmeng Town, Guigan Village, under evergreen broad-leaved forests, 1100 m alt., 7 Jan 2014 (fl.), L. Wu 4173 (BNU! <named-content xmlns:xlink="http://www.w3.org/1999/xlink" content-type="dwc:institutional_code" xlink:title="Herbarium of Forest Plants in Central South University of Forestry and Technology" xlink:href="http://grbio.org/institution/central-south-forestry-university" xlink:type="simple">CSFI</named-content>!); ibid., 10 May 2017 (fr.), L. Wu &amp; Z.J. Wen 5891 (<named-content xmlns:xlink="http://www.w3.org/1999/xlink" content-type="dwc:institutional_code" xlink:title="Herbarium of Forest Plants in Central South University of Forestry and Technology" xlink:href="http://grbio.org/institution/central-south-forestry-university" xlink:type="simple">CSFI</named-content>!).</p></tp:treatment-sec><tp:treatment-sec sec-type="etymology" id="SECID0EIEAE"><title>Etymology.</title><p>The species epithet refers to the reflexed corolla lobes. The Chinese name is given as ‘fan-ban-she-gen-cao (反瓣蛇根草)’.</p></tp:treatment-sec><tp:treatment-sec sec-type="notes" id="SECID0ENEAE"><title>Notes.</title><p><italic><tp:taxon-name><tp:taxon-name-part taxon-name-part-type="genus" reg="Ophiorrhiza">Ophiorrhiza</tp:taxon-name-part></tp:taxon-name></italic> is a taxonomically difficult genus despite its easy distinction at genus level by the unique fruits. Misidentification or synonymy have become a major problem (<xref ref-type="bibr" rid="B20">Schanzer 2004</xref>; <xref ref-type="bibr" rid="B29">Wu et al. 2017c</xref>). As mentioned above, the reason is mainly the high morphological variation and insufficient knowledge of important characters, especially flowers (e.g. <italic><tp:taxon-name><tp:taxon-name-part taxon-name-part-type="genus" reg="Ophiorrhiza">Ophiorrhiza</tp:taxon-name-part><tp:taxon-name-part taxon-name-part-type="species" reg="nigricans">nigricans</tp:taxon-name-part></tp:taxon-name></italic> H.S.Lo was synonymised as <italic><tp:taxon-name><tp:taxon-name-part taxon-name-part-type="genus" reg="Ophiorrhiza">O.</tp:taxon-name-part><tp:taxon-name-part taxon-name-part-type="species" reg="japonica">japonica</tp:taxon-name-part></tp:taxon-name></italic> Blume by <xref ref-type="bibr" rid="B5">Duan and Lin (2007)</xref>; <italic><tp:taxon-name><tp:taxon-name-part taxon-name-part-type="genus" reg="Ophiorrhiza">O.</tp:taxon-name-part><tp:taxon-name-part taxon-name-part-type="species" reg="pseudonapoensis">pseudonapoensis</tp:taxon-name-part></tp:taxon-name></italic> L.Wu &amp; Q.R.Liu has been misidentified as <italic><tp:taxon-name><tp:taxon-name-part taxon-name-part-type="genus" reg="Ophiorrhiza">O.</tp:taxon-name-part><tp:taxon-name-part taxon-name-part-type="species" reg="napoensis">napoensis</tp:taxon-name-part></tp:taxon-name></italic> H.S.Lo until <xref ref-type="bibr" rid="B15">Liu et al. (2023)</xref>).</p><p>Based on our field investigations of <italic><tp:taxon-name><tp:taxon-name-part taxon-name-part-type="genus" reg="Ophiorrhiza">Ophiorrhiza</tp:taxon-name-part></tp:taxon-name></italic> in China and careful studies of relevant literature and specimens, about 88% of the known species are confirmed to be distylous plants. At least 52 species have been observed by us with both long- and short-styled flowers in the same population. Meanwhile, we found that the growth pattern of the inflorescence is relatively stable in Chinese <italic><tp:taxon-name><tp:taxon-name-part taxon-name-part-type="genus" reg="Ophiorrhiza">Ophiorrhiza</tp:taxon-name-part></tp:taxon-name></italic> species. Nearly half of the Chinese <italic><tp:taxon-name><tp:taxon-name-part taxon-name-part-type="genus" reg="Ophiorrhiza">Ophiorrhiza</tp:taxon-name-part></tp:taxon-name></italic> species have inflorescences that are erect from the youngest developmental stages (see Fig. <xref ref-type="fig" rid="F2">2D, F</xref>), whereas the other half have inflorescences drooping when young, then gradually becoming erect (see Fig. <xref ref-type="fig" rid="F3">3B, F</xref>). In the study of <italic><tp:taxon-name><tp:taxon-name-part taxon-name-part-type="genus" reg="Ophiorhiza">Ophiorhiza</tp:taxon-name-part></tp:taxon-name></italic> species from the Pacific Islands, <xref ref-type="bibr" rid="B2">Darwin (1976)</xref> made similar observations and pointed out that the morphology of the inflorescence was taxonomically useful. However, until now, inflorescences have not received sufficient attention in most of the past studies (<xref ref-type="bibr" rid="B16">Lo 1990</xref>, <xref ref-type="bibr" rid="B17">1999</xref>; <xref ref-type="bibr" rid="B3">Deb and Mondal 1997</xref>; <xref ref-type="bibr" rid="B1">Chen and Taylor 2011</xref>).</p><p><italic><tp:taxon-name><tp:taxon-name-part taxon-name-part-type="genus" reg="Ophiorrhiza">Ophiorrhiza</tp:taxon-name-part><tp:taxon-name-part taxon-name-part-type="species" reg="reflexa">reflexa</tp:taxon-name-part></tp:taxon-name></italic> is most similar to <italic><tp:taxon-name><tp:taxon-name-part taxon-name-part-type="genus" reg="Ophiorrhiza">O.</tp:taxon-name-part><tp:taxon-name-part taxon-name-part-type="species" reg="alatiflora">alatiflora</tp:taxon-name-part></tp:taxon-name></italic>, both of them growing in limestone hills under dense monsoon forests. However, the former differs from the latter mainly by its erect (vs. drooping when young, then erect) inflorescences (Figs <xref ref-type="fig" rid="F2">2D, F</xref>, <xref ref-type="fig" rid="F3">3B, F</xref>), 0.5–0.7 mm long and equal calyx lobes (vs. 0.9–1.8, sometimes to 2.5 mm long and unequal, sometimes distinctly, calyx lobes; Figs <xref ref-type="fig" rid="F2">2E, K, L</xref>, <xref ref-type="fig" rid="F3">3C, G, H</xref>), strongly reflexed (vs. spreading) corolla lobes at anthesis (Figs <xref ref-type="fig" rid="F2">2E, F, K, L</xref>, <xref ref-type="fig" rid="F3">3C–E, G, H</xref>) and corolla outside with straight (vs. obviously undulate) wings from top to middle (vs. along entire length) (Figs <xref ref-type="fig" rid="F2">2E, L</xref>, <xref ref-type="fig" rid="F3">3C, G</xref>). Additionally, <italic><tp:taxon-name><tp:taxon-name-part taxon-name-part-type="genus" reg="Ophiorrhiza">Ophiorrhiza</tp:taxon-name-part><tp:taxon-name-part taxon-name-part-type="species" reg="reflexa">reflexa</tp:taxon-name-part></tp:taxon-name></italic> is morphologically similar to <italic><tp:taxon-name><tp:taxon-name-part taxon-name-part-type="genus" reg="Ophiorrhiza">O.</tp:taxon-name-part><tp:taxon-name-part taxon-name-part-type="species" reg="japonica">japonica</tp:taxon-name-part></tp:taxon-name></italic> Blume, the most widely distributed <italic><tp:taxon-name><tp:taxon-name-part taxon-name-part-type="genus" reg="Ophiorrhiza">Ophiorrhiza</tp:taxon-name-part></tp:taxon-name></italic> species in China. Both of them have caducous stipules, linear-lanceolate bracts, heterostylous flowers and tubular corollas with a villous ring positioned near the middle of the corolla tube in long-styled flowers. However, the new species differs from <italic><tp:taxon-name><tp:taxon-name-part taxon-name-part-type="genus" reg="Ophiorrhiza">O.</tp:taxon-name-part><tp:taxon-name-part taxon-name-part-type="species" reg="japonica">japonica</tp:taxon-name-part></tp:taxon-name></italic> by the erect (vs. drooping when young, then erect) and lax (vs. congested or somewhat lax) inflorescences (Figs <xref ref-type="fig" rid="F2">2D, F</xref>, <xref ref-type="fig" rid="F3">3I, L, M</xref>), the strongly reflexed (vs. spreading) corolla lobes at anthesis (Figs <xref ref-type="fig" rid="F2">2E, I–F</xref>, <xref ref-type="fig" rid="F3">3I–K</xref>) and the longitudinally winged corolla with ca. 0.8 (vs. ca. 0.5) mm wide wings (Figs <xref ref-type="fig" rid="F2">2L</xref>, <xref ref-type="fig" rid="F3">3J</xref>). Further distinctive characteristics of the three species are shown in Table <xref ref-type="table" rid="T1">1</xref>.</p><table-wrap id="T1" position="float" orientation="portrait"><label>Table 1.</label><caption><p>Morphological comparison of <italic><tp:taxon-name><tp:taxon-name-part taxon-name-part-type="genus" reg="Ophiorrhiza">Ophiorrhiza</tp:taxon-name-part><tp:taxon-name-part taxon-name-part-type="species" reg="reflexa">reflexa</tp:taxon-name-part></tp:taxon-name></italic>, <italic><tp:taxon-name><tp:taxon-name-part taxon-name-part-type="genus" reg="Ophiorrhiza">O.</tp:taxon-name-part><tp:taxon-name-part taxon-name-part-type="species" reg="alatiflora">alatiflora</tp:taxon-name-part></tp:taxon-name></italic> and <italic><tp:taxon-name><tp:taxon-name-part taxon-name-part-type="genus" reg="Ophiorrhiza">O.</tp:taxon-name-part><tp:taxon-name-part taxon-name-part-type="species" reg="japonica">japonica</tp:taxon-name-part></tp:taxon-name></italic>.</p></caption><table id="TID0ECHAG" rules="all"><tbody><tr><th rowspan="1" colspan="1"/><th rowspan="1" colspan="1">
                    <italic>
                      <tp:taxon-name><tp:taxon-name-part taxon-name-part-type="genus" reg="Ophiorrhiza">O.</tp:taxon-name-part><tp:taxon-name-part taxon-name-part-type="species" reg="reflexa">reflexa</tp:taxon-name-part></tp:taxon-name>
                    </italic>
                  </th><th rowspan="1" colspan="1">
                    <italic>
                      <tp:taxon-name><tp:taxon-name-part taxon-name-part-type="genus" reg="Ophiorrhiza">O.</tp:taxon-name-part><tp:taxon-name-part taxon-name-part-type="species" reg="alatiflora">alatiflora</tp:taxon-name-part></tp:taxon-name>
                    </italic>
                  </th><th rowspan="1" colspan="1">
                    <italic>
                      <tp:taxon-name><tp:taxon-name-part taxon-name-part-type="genus" reg="Ophiorrhiza">O.</tp:taxon-name-part><tp:taxon-name-part taxon-name-part-type="species" reg="japonica">japonica</tp:taxon-name-part></tp:taxon-name>
                    </italic>
                  </th></tr><tr><td rowspan="1" colspan="1">Leaf blade</td><td rowspan="1" colspan="1">broadly ovate to elliptic-ovate, 11–17 × 5–8 cm, base broadly cuneate to obtuse, apex acuminate or subacute</td><td rowspan="1" colspan="1">ovate or oblong-ovate, 5–13 × 2–7 cm, base cuneate, apex shortly acuminate or subacute</td><td rowspan="1" colspan="1">ovate to narrowly lanceolate, 1–11 × 0.7–3.5 cm, base cuneate to obtuse, apex acute to acuminate</td></tr><tr><td rowspan="1" colspan="1">Secondary veins</td><td rowspan="1" colspan="1">9–13 pairs</td><td rowspan="1" colspan="1">7–12 pairs</td><td rowspan="1" colspan="1">4–8 pairs</td></tr><tr><td rowspan="1" colspan="1">Inflorescence</td><td rowspan="1" colspan="1">erect from youngest developmental stages</td><td rowspan="1" colspan="1">drooping when young, then gradually erect</td><td rowspan="1" colspan="1">drooping when young, then gradually erect</td></tr><tr><td rowspan="1" colspan="1">Calyx lobes</td><td rowspan="1" colspan="1">equal, 0.5–0.7 mm long</td><td rowspan="1" colspan="1">unequal, 0.9–1.8 mm long, sometimes to 2.5 mm long</td><td rowspan="1" colspan="1">equal, 0.4–1.2 mm long</td></tr><tr><td rowspan="1" colspan="1">Corolla</td><td rowspan="1" colspan="1">tubular-funnelform, outside longitudinally winged from top to middle, wings straight, ca. 0.8 mm wide</td><td rowspan="1" colspan="1">tubular-funnelform , outside longitudinally winged along entire length, wings undulate, 0.8–1 mm wide</td><td rowspan="1" colspan="1">tubular-funnelform to funnelform, outside longitudinal winged from top to middle, wings to 5 mm wide</td></tr><tr><td rowspan="1" colspan="1">Corolla lobes</td><td rowspan="1" colspan="1">ovate-triangular, reflexed, ca. 4 × 3 mm</td><td rowspan="1" colspan="1">triangular, spreading, ca. 3–3.5 × 2.5 mm</td><td rowspan="1" colspan="1">triangular to ovate, spreading, ca. 2.5–4 × 2.5–3.5 mm</td></tr></tbody></table></table-wrap></tp:treatment-sec><ref-list><ref id="B22"><mixed-citation xmlns:xlink="http://www.w3.org/1999/xlink" xlink:type="simple"><person-group><name name-style="western"><surname>Tang</surname><given-names>H</given-names></name><name name-style="western"><surname>Xue</surname><given-names>YG</given-names></name><name name-style="western"><surname>Wu</surname><given-names>MF</given-names></name></person-group> (<year>2013</year>) <article-title>Endemic and rare species of Laohutiao Nature Reserve in Guangxi, China.</article-title><source>Journal of Guangxi Normal University: Natural Science Edition</source><volume>31</volume>: <fpage>202</fpage>–<lpage>208</lpage>.</mixed-citation></ref><ref id="B12"><mixed-citation xmlns:xlink="http://www.w3.org/1999/xlink" xlink:type="simple">IUCN (<year>2023</year>) Guidelines for using the IUCN Red List categories and criteria, version 14. Prepared by the Standards and Petitions Committee. <ext-link xlink:href="https://www.iucnredlist.org/resources/redlistguidelines" ext-link-type="uri" xlink:type="simple">https://www.iucnredlist.org/resources/redlistguidelines</ext-link> [Accessed 28 July 2023]</mixed-citation></ref><ref id="B20"><mixed-citation xmlns:xlink="http://www.w3.org/1999/xlink" xlink:type="simple"><person-group><name name-style="western"><surname>Schanzer</surname><given-names>IA</given-names></name></person-group> (<year>2004</year>) <article-title>Systematic notes on <italic><tp:taxon-name><tp:taxon-name-part taxon-name-part-type="genus">Ophiorrhiza</tp:taxon-name-part><tp:taxon-name-part taxon-name-part-type="species">trichocarpon</tp:taxon-name-part></tp:taxon-name></italic> Blume (<tp:taxon-name><tp:taxon-name-part taxon-name-part-type="family">Rubiaceae</tp:taxon-name-part></tp:taxon-name>) and some related species. Thai Forest Bulletin.</article-title><source>Botany</source><volume>32</volume>: <fpage>132</fpage>–<lpage>145</lpage>. <ext-link xlink:href="10.1111/njb.03280" ext-link-type="doi" xlink:type="simple">https://doi.org/10.1111/njb.03280</ext-link></mixed-citation></ref><ref id="B29"><mixed-citation xmlns:xlink="http://www.w3.org/1999/xlink" xlink:type="simple"><person-group><name name-style="western"><surname>Wu</surname><given-names>L</given-names></name><name name-style="western"><surname>Hareesh</surname><given-names>VS</given-names></name><name name-style="western"><surname>Yu</surname><given-names>XL</given-names></name></person-group> (<year>2017c</year>) <article-title>The taxonomic identity of <italic><tp:taxon-name><tp:taxon-name-part taxon-name-part-type="genus">Ophiorrhiza</tp:taxon-name-part><tp:taxon-name-part taxon-name-part-type="species">rarior</tp:taxon-name-part></tp:taxon-name></italic> and <italic><tp:taxon-name><tp:taxon-name-part taxon-name-part-type="genus">O.</tp:taxon-name-part><tp:taxon-name-part taxon-name-part-type="species">mycetiifolia</tp:taxon-name-part></tp:taxon-name></italic> (<tp:taxon-name><tp:taxon-name-part taxon-name-part-type="family">Rubiaceae</tp:taxon-name-part></tp:taxon-name>).</article-title><source>Phytotaxa</source><volume>299</volume>(<issue>2</issue>): <fpage>261</fpage>–<lpage>266</lpage>. <ext-link xlink:href="10.11646/phytotaxa.299.2.10" ext-link-type="doi" xlink:type="simple">https://doi.org/10.11646/phytotaxa.299.2.10</ext-link></mixed-citation></ref><ref id="B5"><mixed-citation xmlns:xlink="http://www.w3.org/1999/xlink" xlink:type="simple"><person-group><name name-style="western"><surname>Duan</surname><given-names>LD</given-names></name><name name-style="western"><surname>Lin</surname><given-names>Q</given-names></name></person-group> (<year>2007</year>) <article-title>Taxonomic notes on some species of <italic><tp:taxon-name><tp:taxon-name-part taxon-name-part-type="genus">Ophiorrhiza</tp:taxon-name-part></tp:taxon-name></italic> (<tp:taxon-name><tp:taxon-name-part taxon-name-part-type="family">Rubiaceae</tp:taxon-name-part></tp:taxon-name>) from China.</article-title><source>Zhiwu Fenlei Xuebao</source><volume>45</volume>(<issue>6</issue>): <fpage>870</fpage>–<lpage>879</lpage>. <ext-link xlink:href="10.1360/aps06098" ext-link-type="doi" xlink:type="simple">https://doi.org/10.1360/aps06098</ext-link></mixed-citation></ref><ref id="B15"><mixed-citation xmlns:xlink="http://www.w3.org/1999/xlink" xlink:type="simple"><person-group><name name-style="western"><surname>Liu</surname><given-names>Q</given-names></name><name name-style="western"><surname>Chen</surname><given-names>AX</given-names></name><name name-style="western"><surname>Liao</surname><given-names>XW</given-names></name><name name-style="western"><surname>Liu</surname><given-names>QR</given-names></name><name name-style="western"><surname>Wu</surname><given-names>L</given-names></name></person-group> (<year>2023</year>) <article-title><italic><tp:taxon-name><tp:taxon-name-part taxon-name-part-type="genus">Ophiorrhiza</tp:taxon-name-part><tp:taxon-name-part taxon-name-part-type="species">pseudonapoensis</tp:taxon-name-part></tp:taxon-name></italic> (<tp:taxon-name><tp:taxon-name-part taxon-name-part-type="family">Rubiaceae</tp:taxon-name-part></tp:taxon-name>), a new species from Yunnan, southwestern China.</article-title><source>Phytotaxa</source><volume>607</volume>(<issue>4</issue>): <fpage>228</fpage>–<lpage>234</lpage>. <ext-link xlink:href="10.11646/phytotaxa.607.4.1" ext-link-type="doi" xlink:type="simple">https://doi.org/10.11646/phytotaxa.607.4.1</ext-link></mixed-citation></ref><ref id="B2"><mixed-citation xmlns:xlink="http://www.w3.org/1999/xlink" xlink:type="simple"><person-group><name name-style="western"><surname>Darwin</surname><given-names>SP</given-names></name></person-group> (<year>1976</year>) <article-title>The Pacific species of <italic><tp:taxon-name><tp:taxon-name-part taxon-name-part-type="genus">Ophiorrhiza</tp:taxon-name-part></tp:taxon-name></italic> L. (<tp:taxon-name><tp:taxon-name-part taxon-name-part-type="family">Rubiaceae</tp:taxon-name-part></tp:taxon-name>).</article-title><source>Lyonia</source><volume>1</volume>: <fpage>47</fpage>–<lpage>102</lpage>.</mixed-citation></ref><ref id="B16"><mixed-citation xmlns:xlink="http://www.w3.org/1999/xlink" xlink:type="simple"><person-group><name name-style="western"><surname>Lo</surname><given-names>HS</given-names></name></person-group> (<year>1990</year>) <article-title>Taxonomic revision of the Chinese species of <italic><tp:taxon-name><tp:taxon-name-part taxon-name-part-type="genus">Ophiorrhiza</tp:taxon-name-part></tp:taxon-name></italic> (<tp:taxon-name><tp:taxon-name-part taxon-name-part-type="family">Rubiaceae</tp:taxon-name-part></tp:taxon-name>).</article-title><source>Bulletin of Botanical Research</source><volume>10</volume>(<issue>2</issue>): <fpage>1</fpage>–<lpage>82</lpage>.</mixed-citation></ref><ref id="B17"><mixed-citation xmlns:xlink="http://www.w3.org/1999/xlink" xlink:type="simple"><person-group><name name-style="western"><surname>Lo</surname><given-names>HS</given-names></name></person-group> (<year>1999</year>) <article-title><italic><tp:taxon-name><tp:taxon-name-part taxon-name-part-type="genus">Ophiorrhiza</tp:taxon-name-part></tp:taxon-name></italic>.</article-title> In: <person-group><name name-style="western"><surname>Lo</surname><given-names>HS</given-names></name></person-group> (<role>Ed.</role>) <issue-title>Flora Reipublicae Popularis Sinicae (Vol.</issue-title><source>71(1)). Science Press, Beijing</source>, <fpage>110</fpage>–<lpage>174</lpage>.</mixed-citation></ref><ref id="B3"><mixed-citation xmlns:xlink="http://www.w3.org/1999/xlink" xlink:type="simple"><person-group><name name-style="western"><surname>Deb</surname><given-names>DB</given-names></name><name name-style="western"><surname>Mondal</surname><given-names>DC</given-names></name></person-group> (<year>1997</year>) <article-title>Taxonomic revision of the genus <italic><tp:taxon-name><tp:taxon-name-part taxon-name-part-type="genus">Ophiorrhiza</tp:taxon-name-part></tp:taxon-name></italic> L. (<tp:taxon-name><tp:taxon-name-part taxon-name-part-type="family">Rubiaceae</tp:taxon-name-part></tp:taxon-name>) in Indian subcontinent.</article-title><source>Nelumbo</source><volume>39</volume>: <fpage>1</fpage>–<lpage>148</lpage>.</mixed-citation></ref><ref id="B1"><mixed-citation xmlns:xlink="http://www.w3.org/1999/xlink" xlink:type="simple"><person-group><name name-style="western"><surname>Chen</surname><given-names>T</given-names></name><name name-style="western"><surname>Taylor</surname><given-names>CM</given-names></name></person-group> (<year>2011</year>) <article-title><italic><tp:taxon-name><tp:taxon-name-part taxon-name-part-type="genus">Ophiorrhiza</tp:taxon-name-part></tp:taxon-name></italic>.</article-title> In: <person-group><name name-style="western"><surname>Wu</surname><given-names>ZY</given-names></name><name name-style="western"><surname>Raven</surname><given-names>PH</given-names></name><name name-style="western"><surname>Hong</surname><given-names>DY</given-names></name></person-group> (<role>Eds</role>) <issue-title>Flora of China (Vol.</issue-title><source>19). Science Press, Beijing &amp; Missouri Botanical Garden Press, St. Louis</source>, <fpage>258</fpage>–<lpage>282</lpage>.</mixed-citation></ref></ref-list></tp:taxon-treatment>
